# Supplementary material for: Folate-Appended Hydroxypropyl-β-Cyclodextrin Induces Autophagic Cell Death in Acute Myeloid Leukemia Cells
Source: Int J Mol Sci. 2023 Nov 24;24(23):16720. doi: 10.3390/ijms242316720 (PMC10706821; doi:10.3390/ijms242316720)
Supplement: Supplementary file 1 [file ijms-24-16720-s001.zip]

Archive with 12 entries (12 files):
- Figure S1 proof.tif
- Figure S10 proof.tif
- Figure S11 proof.tif
- Figure S2 proof.tif
- Figure S3 proof.tif
- Figure S4 proof.tif
- Figure S5 proof.tif
- Figure S6 proof.tif
- Figure S7 proof.tif
- Figure S8 proof.tif
- Figure S9 proof.tif
- Table S1.pdf
